# Supplementary material for: Design, Synthesis and Herbicidal Activity of 1,2,4-Oxadiazole Compounds as Novel Light-Dependent Protochlorophyllide Oxidoreductase Inhibitors
Source: Molecules. 2025 Oct 3;30(19):3970. doi: 10.3390/molecules30193970 (PMC12526218; doi:10.3390/molecules30193970)
Supplement: Supplementary file 1 [file molecules-30-03970-s001.zip]

Archive with 1 entries (1 files):
- molecules-3900356-supplementary.pdf
